# Supplementary material for: Survey of practices around the measurement and replacement of calcium in paediatric major trauma
Source: BMJ Paediatr Open. 2026 Jun 17;10(1):e004588. doi: 10.1136/bmjpo-2026-004588 (PMC13289376; doi:10.1136/bmjpo-2026-004588)
Supplement: online supplemental file 4 [file bmjpo-10-1-s004.xlsx]

## Sheet: International EDs
Category	Response	International EDs, n=32 (%)	Australia, n=6 (%)	Belgium, n=2 (%)	Bulgaria, n=1 (%)	Czech Republic, n=1 (%)	Greece, n=1 (%)	Ireland, n=2 (%)	Kenya, n=1 (%)	Latvia, n=1 (%)	Malaysia, n=1 (%)	New Zealand, n=1 (%)	Norway, n=1 (%)	Saudia Arabia, n=1 (%)	South Africa, n=1 (%)	Spain, n=1 (%)	Sweden, n=1 (%)	Switzerland, n=2 (%)	The Bahamas, n=1 (%)	Turkiye, n=2 (%)	Uganda, n=1 (%)	USA, n=4 (%)
Type of hospital	Not utilising trauma units/not applicable	2 (6.3%)	0 (0.0%)	0 (0.0%)	0 (0.0%)	0 (0.0%)	0 (0.0%)	0 (0.0%)	0 (0.0%)	0 (0.0%)	0 (0.0%)	1 (100.0%)	0 (0.0%)	0 (0.0%)	0 (0.0%)	0 (0.0%)	0 (0.0%)	0 (0.0%)	0 (0.0%)	0 (0.0%)	1 (100.0%)	0 (0.0%)
	LEH/LEH equivalent	2 (6.3%)	2 (33.3%)	0 (0.0%)	0 (0.0%)	0 (0.0%)	0 (0.0%)	0 (0.0%)	0 (0.0%)	0 (0.0%)	0 (0.0%)	0 (0.0%)	0 (0.0%)	0 (0.0%)	0 (0.0%)	0 (0.0%)	0 (0.0%)	0 (0.0%)	0 (0.0%)	0 (0.0%)	0 (0.0%)	0 (0.0%)
	TU/TU equivalent	3 (9.4%)	0 (0.0%)	0 (0.0%)	0 (0.0%)	0 (0.0%)	0 (0.0%)	1 (50.0%)	0 (0.0%)	0 (0.0%)	1 (100.0%)	0 (0.0%)	0 (0.0%)	0 (0.0%)	1 (100.0%)	0 (0.0%)	0 (0.0%)	0 (0.0%)	0 (0.0%)	0 (0.0%)	0 (0.0%)	0 (0.0%)
	Paediatric MTC/MTC equivalent	12 (37.5%)	3 (50.0%)	0 (0.0%)	0 (0.0%)	1 (100.0%)	1 (100.0%)	1 (50.0%)	0 (0.0%)	1 (100.0%)	0 (0.0%)	0 (0.0%)	0 (0.0%)	0 (0.0%)	0 (0.0%)	0 (0.0%)	0 (0.0%)	1 (50.0%)	0 (0.0%)	2 (100.0%)	0 (0.0%)	2 (50.0%)
	Combined paediatric/adult MTC/MTC equivalent	13 (40.7%)	1 (16.7%)	2 (100.0%)	1 (100.0%)	0 (0.0%)	0 (0.0%)	0 (0.0%)	1 (100.0%)	0 (0.0%)	0 (0.0%)	0 (0.0%)	1 (100.0%)	1 (100.0%)	0 (0.0%)	1 (100.0%)	1 (100.0%)	1 (50.0%)	1 (100.0%)	0 (0.0%)	0 (0.0%)	2 (50.0%)
	Adult MTC/MTC equivalent	0 (0.0%)	0 (0.0%)	0 (0.0%)	0 (0.0%)	0 (0.0%)	0 (0.0%)	0 (0.0%)	0 (0.0%)	0 (0.0%)	0 (0.0%)	0 (0.0%)	0 (0.0%)	0 (0.0%)	0 (0.0%)	0 (0.0%)	0 (0.0%)	0 (0.0%)	0 (0.0%)	0 (0.0%)	0 (0.0%)	0 (0.0%)
Does your emergency department use point-of-care blood gas measurement which includes an ionised calcium?	Yes	22 (68.8%)	6 (100.0%)	2 (100.0%)	0 (0.0%)	1 (100.0%)	0 (0.0%)	2 (100.0%)	0 (0.0%)	0 (0.0%)	0 (0.0%)	1 (100.0%)	1 (100.0%)	1 (100.0%)	1 (100.0%)	1 (100.0%)	1 (100.0%)	2 (100.0%)	0 (0.0%)	1 (50.0%)	0 (0.0%)	2 (50.0%)
	No	10 (31.2%)	0 (0.0%)	0 (0.0%)	1 (100.0%)	0 (0.0%)	1 (100.0%)	0 (0.0%)	1 (100.0%)	1 (100.0%)	1 (100.0%)	0 (0.0%)	0 (0.0%)	0 (0.0%)	0 (0.0%)	0 (0.0%)	0 (0.0%)	0 (0.0%)	1 (100.0%)	1 (50.0%)	1 (100.0%)	2 (50.0%)
Does your emergency department use a standard panel of blood tests for major trauma patients (severely injured patients with an injury severity score of >12)	Yes	25 (78.1%)	6 (100.0%)	2 (100.0%)	0 (0.0%)	0 (0.0%)	1 (100.0%)	2 (100.0%)	0 (0.0%)	1 (100.0%)	0 (0.0%)	0 (0.0%)	1 (100.0%)	0 (0.0%)	1 (100.0%)	1 (100.0%)	1 (100.0%)	1 (50.0%)	1 (100.0%)	2 (100.0%)	1 (100.0%)	4 (100.0%)
	No	7 (21.9%)	0 (0.0%)	0 (0.0%)	1 (100.0%)	1 (100.0%)	0 (0.0%)	0 (0.0%)	1 (100.0%)	0 (0.0%)	1 (100.0%)	1 (100.0%)	0 (0.0%)	1 (100.0%)	0 (0.0%)	0 (0.0%)	0 (0.0%)	1 (50.0%)	0 (0.0%)	0 (0.0%)	0 (0.0%)	0 (0.0%)
If your emergency department uses a standard panel of blood tests for major trauma patients does this include an ionised calcium?	Yes	16 (50.0%)	4 (66.7%)	2 (100.0%)	0 (0.0%)	0 (0.0%)	0 (0.0%)	2 (100.0%)	0 (0.0%)	0 (0.0%)	0 (0.0%)	1 (100.0%)	1 (100.0%)	0 (0.0%)	1 (100.0%)	1 (100.0%)	0 (0.0%)	1 (50.0%)	1 (100.0%)	1 (50.0%)	0 (0.0%)	2 (50.0%)
	No	13 (40.6%)	2 (33.3%)	0 (0.0%)	1 (100.0%)	0 (0.0%)	1 (100.0%)	0 (0.0%)	1 (100.0%)	1 (100.0%)	1 (100.0%)	0 (0.0%)	0 (0.0%)	0 (0.0%)	0 (0.0%)	0 (0.0%)	1 (100.0%)	1 (50.0%)	0 (0.0%)	1 (50.0%)	1 (100.0%)	2 (50.0%)
	N/A	3 (9.4%)	0 (0.0%)	0 (0.0%)	0 (0.0%)	1 (100.0%)	0 (0.0%)	0 (0.0%)	0 (0.0%)	0 (0.0%)	0 (0.0%)	0 (0.0%)	0 (0.0%)	1 (100.0%)	0 (0.0%)	0 (0.0%)	0 (0.0%)	0 (0.0%)	0 (0.0%)	0 (0.0%)	0 (0.0%)	0 (0.0%)
Does your emergency department have a paediatric massive transfusion protocol?	Yes	26 (81.3%)	6 (100.0%)	2 (100.0%)	0 (0.0%)	0 (0.0%)	0 (0.0%)	2 (100.0%)	0 (0.0%)	1 (100.0%)	1 (100.0%)	1 (100.0%)	1 (100.0%)	1 (100.0%)	0 (0.0%)	1 (100.0%)	1 (100.0%)	2 (100.0%)	1 (100.0%)	1 (50.0%)	1 (100.0%)	4 (100.0%)
	No	6 (18.7%)	0 (0.0%)	0 (0.0%)	1 (100.0%)	1 (100.0%)	1 (100.0%)	0 (0.0%)	1 (100.0%)	0 (0.0%)	0 (0.0%)	0 (0.0%)	0 (0.0%)	0 (0.0%)	1 (100.0%)	0 (0.0%)	0 (0.0%)	0 (0.0%)	0 (0.0%)	1 (50.0%)	0 (0.0%)	0 (0.0%)
Does your paediatric massive transfusion protocol include calcium replacement?	Yes	15 (46.9%)	1 (16.7%)	2 (100.0%)	0 (0.0%)	0 (0.0%)	0 (0.0%)	2 (100.0%)	0 (0.0%)	0 (0.0%)	0 (0.0%)	1 (100.0%)	1 (100.0%)	0 (0.0%)	0 (0.0%)	1 (100.0%)	0 (0.0%)	2 (100.0%)	0 (0.0%)	0 (0.0%)	1 (100.0%)	3 (75.0%)
	No	11 (34.4%)	5 (83.3%)	0 (0.0%)	1 (100.0%)	0 (0.0%)	0 (0.0%)	0 (0.0%)	0 (0.0%)	1 (100.0%)	1 (100.0%)	0 (0.0%)	0 (0.0%)	1 (100.0%)	0 (0.0%)	0 (0.0%)	1 (100.0%)	0 (0.0%)	1 (100.0%)	1 (50.0%)	0 (0.0%)	1 (25.0%)
	N/A	5 (15.6%)	0 (0.0%)	0 (0.0%)	0 (0.0%)	1 (100.0%)	1 (100.0%)	0 (0.0%)	1 (100.0%)	0 (0.0%)	0 (0.0%)	0 (0.0%)	0 (0.0%)	0 (0.0%)	1 (100.0%)	0 (0.0%)	0 (0.0%)	0 (0.0%)	0 (0.0%)	1 (50.0%)	0 (0.0%)	0 (0.0%)
