# Supplementary material for: Survey of practices around the measurement and replacement of calcium in paediatric major trauma
Source: BMJ Paediatr Open. 2026 Jun 17;10(1):e004588. doi: 10.1136/bmjpo-2026-004588 (PMC13289376; doi:10.1136/bmjpo-2026-004588)
Supplement: online supplemental file 5 [file bmjpo-10-1-s005.xlsx]

## Sheet: Stable Measure
Dependent variable	Would consider measuring calcium on arrival for stable polytrama patient.
Regression type	Logistic regression
Model
Parameter estimates	Variable	Estimate	95% CI (profile likelihood)
β0	Intercept	-1.239	-3.348 to 0.6957
β1	Country utilises trauma networks.	1.541	0.1879 to 3.000
β2	Hospital is a major trauma centre/equivalent.	0.02027	-1.002 to 0.9933
β3	Emergency Department has a paediatric massive transfusion protocol.	0.7955	-1.085 to 2.700
β4	Massive transfusion protocol includes calcium.	0.1392	-0.9302 to 1.153
Odds ratios	Variable	Estimate	95% CI (profile likelihood)
β0	Intercept	0.2898	0.03516 to 2.005
β1	Country utilises trauma networks.	4.671	1.207 to 20.08
β2	Hospital is a major trauma centre/equivalent.	1.02	0.3673 to 2.700
β3	Emergency Department has a paediatric massive transfusion protocol.	2.215	0.3379 to 14.88
β4	Massive transfusion protocol includes calcium.	1.149	0.3945 to 3.167
Model diagnostics	Degrees of Freedom	AICc
Intercept-only model	98	120
Selected model	94	120.7
Area under the ROC curve
Area	0.6036
Std. Error	0.06719
95% confidence interval	0.4719 to 0.7353
P value	0.1095
Classification table	Predicted 0	Predicted 1	Total	% Correctly classified
Observed 0	7	21	28	25
Observed 1	4	67	71	94.37
Total	11	88	99	74.75
Negative predictive power (%)	63.64
Positive predictive power (%)	76.14
Classification cutoff	0.5
Pseudo R squared
Tjur's R squared	0.08888
Hypothesis tests	Statistic	P value	Null hypothesis	Reject Null Hypothesis?	P value summary
Hosmer-Lemeshow	2.043	0.8432	Selected model is correct	No	ns
Data summary
Rows in table	99
Rows skipped (missing data)	0
Rows analyzed (#observations)	99
Number of 1	71
Number of 0	28
Number of parameter estimates	5
#observations/#parameters	19.8
# of 1/#parameters	14.2
# of 0/#parameters	5.6

## Sheet: Stable Severe Replace
Dependent variable	Would consider replacing the calcium if it was severely low (<1.0 mmol/L) on arrival for a stable polytrauma patient.
Regression type	Logistic regression
Model
Parameter estimates	Variable	Estimate	95% CI (profile likelihood)
β0	Intercept	1.686	-0.4031 to 4.781
β1	Country utilises trauma networks.	-0.00742	-1.637 to 1.423
β2	Hospital is a major trauma centre/equivalent.	0.129	-0.8070 to 1.036
β3	Emergency Department has a paediatric massive transfusion protocol.	-0.6723	-3.730 to 1.396
β4	Massive transfusion protocol includes calcium.	-0.5112	-1.565 to 0.4573
Odds ratios	Variable	Estimate	95% CI (profile likelihood)
β0	Intercept	5.399	0.6682 to 119.2
β1	Country utilises trauma networks.	0.9926	0.1946 to 4.149
β2	Hospital is a major trauma centre/equivalent.	1.138	0.4462 to 2.818
β3	Emergency Department has a paediatric massive transfusion protocol.	0.5106	0.02400 to 4.038
β4	Massive transfusion protocol includes calcium.	0.5998	0.2091 to 1.580
Model diagnostics	Degrees of Freedom	AICc
Intercept-only model	98	125.1
Selected model	94	131.4
Area under the ROC curve
Area	0.5999
Std. Error	0.06224
95% confidence interval	0.4779 to 0.7218
P value	0.1122
Classification table	Predicted 0	Predicted 1	Total	% Correctly classified
Observed 0	0	31	31	0
Observed 1	0	68	68	100
Total	0	99	99	68.69
Negative predictive power (%)
Positive predictive power (%)	68.69
Classification cutoff	0.5
Pseudo R squared
Tjur's R squared	0.02239
Hypothesis tests	Statistic	P value	Null hypothesis	Reject Null Hypothesis?	P value summary
Hosmer-Lemeshow	2.711	0.8441	Selected model is correct	No	ns
Data summary
Rows in table	99
Rows skipped (missing data)	0
Rows analyzed (#observations)	99
Number of 1	68
Number of 0	31
Number of parameter estimates	5
#observations/#parameters	19.8
# of 1/#parameters	13.6
# of 0/#parameters	6.2

## Sheet: Stable Severe Dose
Dependent variable	If the calcium was severely low (<1.0 mmol/L) would consider a full dose replacement for a stable polytrauma patient.
Regression type	Logistic regression
Model
Parameter estimates	Variable	Estimate	95% CI (profile likelihood)
β0	Intercept	0.5625	-1.313 to 2.776
β1	Country utilises trauma networks.	-0.2373	-1.690 to 1.121
β2	Hospital is a major trauma centre/equivalent.	0.5876	-0.2933 to 1.484
β3	Emergency Department has a paediatric massive transfusion protocol.	-1.065	-3.168 to 0.7174
β4	Massive transfusion protocol includes calcium.	0.9329	0.02016 to 1.879
Odds ratios	Variable	Estimate	95% CI (profile likelihood)
β0	Intercept	1.755	0.2691 to 16.05
β1	Country utilises trauma networks.	0.7888	0.1845 to 3.069
β2	Hospital is a major trauma centre/equivalent.	1.8	0.7458 to 4.411
β3	Emergency Department has a paediatric massive transfusion protocol.	0.3446	0.04209 to 2.049
β4	Massive transfusion protocol includes calcium.	2.542	1.020 to 6.546
Model diagnostics	Degrees of Freedom	AICc
Intercept-only model	98	136.4
Selected model	94	139.1
Area under the ROC curve
Area	0.6323
Std. Error	0.05812
95% confidence interval	0.5183 to 0.7462
P value	0.0255
Classification table	Predicted 0	Predicted 1	Total	% Correctly classified
Observed 0	15	26	41	36.59
Observed 1	10	48	58	82.76
Total	25	74	99	63.64
Negative predictive power (%)	60
Positive predictive power (%)	64.86
Classification cutoff	0.5
Pseudo R squared
Tjur's R squared	0.05945
Hypothesis tests	Statistic	P value	Null hypothesis	Reject Null Hypothesis?	P value summary
Hosmer-Lemeshow	2.299	0.8903	Selected model is correct	No	ns
Data summary
Rows in table	99
Rows skipped (missing data)	0
Rows analyzed (#observations)	99
Number of 1	58
Number of 0	41
Number of parameter estimates	5
#observations/#parameters	19.8
# of 1/#parameters	11.6
# of 0/#parameters	8.2

## Sheet: Stable Mod Replace
Dependent variable	Would consider replacing the calcium if it was moderately low (<1.12mmol/L) for a stable polytrauma patient.
Regression type	Logistic regression
Model
Parameter estimates	Variable	Estimate	95% CI (profile likelihood)
β0	Intercept	0.06034	-1.891 to 2.064
β1	Country utilises trauma networks.	-0.3457	-1.764 to 1.259
β2	Hospital is a major trauma centre/equivalent.	0.5006	-0.5236 to 1.633
β3	Emergency Department has a paediatric massive transfusion protocol.	-1.659	-3.609 to 0.1786
β4	Massive transfusion protocol includes calcium.	0.4839	-0.5977 to 1.709
Odds ratios	Variable	Estimate	95% CI (profile likelihood)
β0	Intercept	1.062	0.1509 to 7.881
β1	Country utilises trauma networks.	0.7078	0.1713 to 3.522
β2	Hospital is a major trauma centre/equivalent.	1.65	0.5924 to 5.120
β3	Emergency Department has a paediatric massive transfusion protocol.	0.1904	0.02709 to 1.196
β4	Massive transfusion protocol includes calcium.	1.622	0.5501 to 5.524
Model diagnostics	Degrees of Freedom	AICc
Intercept-only model	98	113.9
Selected model	94	117.4
Area under the ROC curve
Area	0.6259
Std. Error	0.06294
95% confidence interval	0.5026 to 0.7493
P value	0.0606
Classification table	Predicted 0	Predicted 1	Total	% Correctly classified
Observed 0	71	3	74	95.95
Observed 1	22	3	25	12
Total	93	6	99	74.75
Negative predictive power (%)	76.34
Positive predictive power (%)	50
Classification cutoff	0.5
Pseudo R squared
Tjur's R squared	0.05379
Hypothesis tests	Statistic	P value	Null hypothesis	Reject Null Hypothesis?	P value summary
Hosmer-Lemeshow	0.4198	0.9987	Selected model is correct	No	ns
Data summary
Rows in table	99
Rows skipped (missing data)	0
Rows analyzed (#observations)	99
Number of 1	25
Number of 0	74
Number of parameter estimates	5
#observations/#parameters	19.8
# of 1/#parameters	5
# of 0/#parameters	14.8

## Sheet: Stable Mod Dose
Dependent variable	If the calcium was moderately low (<1.12 mmol/L) would consider a full dose replacement for a stable polytrauma patient.
Regression type	Logistic regression
Model
Parameter estimates	Variable	Estimate	95% CI (profile likelihood)
β0	Intercept	-2.181	-5.868 to 0.7204
β1	Country utilises trauma networks.	1.964	-0.4847 to 5.760
β2	Hospital is a major trauma centre/equivalent.	2.598	0.6875 to 5.913
β3	Emergency Department has a paediatric massive transfusion protocol.	-3.362	-6.889 to -1.025
β4	Massive transfusion protocol includes calcium.	-0.4633	-1.731 to 0.8680
Odds ratios	Variable	Estimate	95% CI (profile likelihood)
β0	Intercept	0.1129	0.002828 to 2.055
β1	Country utilises trauma networks.	7.124	0.6159 to 317.5
β2	Hospital is a major trauma centre/equivalent.	13.44	1.989 to 369.8
β3	Emergency Department has a paediatric massive transfusion protocol.	0.03466	0.001019 to 0.3588
β4	Massive transfusion protocol includes calcium.	0.6292	0.1772 to 2.382
Model diagnostics	Degrees of Freedom	AICc
Intercept-only model	98	95.92
Selected model	94	83.61
Area under the ROC curve
Area	0.8038
Std. Error	0.05022
95% confidence interval	0.7054 to 0.9023
P value	<0.0001
Classification table	Predicted 0	Predicted 1	Total	% Correctly classified
Observed 0	79	2	81	97.53
Observed 1	14	4	18	22.22
Total	93	6	99	83.84
Negative predictive power (%)	84.95
Positive predictive power (%)	66.67
Classification cutoff	0.5
Pseudo R squared
Tjur's R squared	0.2104
Hypothesis tests	Statistic	P value	Null hypothesis	Reject Null Hypothesis?	P value summary
Hosmer-Lemeshow	0.6107	0.9962	Selected model is correct	No	ns
Data summary
Rows in table	99
Rows skipped (missing data)	0
Rows analyzed (#observations)	99
Number of 1	18
Number of 0	81
Number of parameter estimates	5
#observations/#parameters	19.8
# of 1/#parameters	3.6
# of 0/#parameters	16.2

## Sheet: Unstable Measure
Dependent variable	Wouldconsider measuring the ionised calcium on arrival for an unstable polytrauma patient.
Regression type	Logistic regression
Model
Parameter estimates	Variable	Estimate	95% CI (profile likelihood)
β0	Intercept	-0.6988	-2.956 to 1.535
β1	Country utilises trauma networks.	1.173	-0.5619 to 2.740
β2	Hospital is a major trauma centre/equivalent.	-0.3407	-1.963 to 1.048
β3	Emergency Department has a paediatric massive transfusion protocol.	2.094	0.1146 to 4.224
β4	Massive transfusion protocol includes calcium.	0.05475	-1.600 to 1.501
Odds ratios	Variable	Estimate	95% CI (profile likelihood)
β0	Intercept	0.4972	0.05202 to 4.643
β1	Country utilises trauma networks.	3.232	0.5701 to 15.49
β2	Hospital is a major trauma centre/equivalent.	0.7112	0.1405 to 2.851
β3	Emergency Department has a paediatric massive transfusion protocol.	8.115	1.121 to 68.33
β4	Massive transfusion protocol includes calcium.	1.056	0.2020 to 4.486
Model diagnostics	Degrees of Freedom	AICc
Intercept-only model	98	79.04
Selected model	94	77.07
Area under the ROC curve
Area	0.6248
Std. Error	0.09814
95% confidence interval	0.4324 to 0.8171
P value	0.1484
Classification table	Predicted 0	Predicted 1	Total	% Correctly classified
Observed 0	3	10	13	23.08
Observed 1	0	86	86	100
Total	3	96	99	89.9
Negative predictive power (%)	100
Positive predictive power (%)	89.58
Classification cutoff	0.5
Pseudo R squared
Tjur's R squared	0.169
Hypothesis tests	Statistic	P value	Null hypothesis	Reject Null Hypothesis?	P value summary
Hosmer-Lemeshow	2.002	0.9195	Selected model is correct	No	ns
Data summary
Rows in table	99
Rows skipped (missing data)	0
Rows analyzed (#observations)	99
Number of 1	86
Number of 0	13
Number of parameter estimates	5
#observations/#parameters	19.8
# of 1/#parameters	17.2
# of 0/#parameters	2.6

## Sheet: Unstable Severe Replace
Dependent variable	Would consider replacing the calcium if it was severely low (<1.0 mmol/L) on arrival for an unstable polytrauma patient.
Regression type	Logistic regression
Model
Parameter estimates	Variable	Estimate	95% CI (profile likelihood)
β0	Intercept	2.045	-0.1882 to 5.238
β1	Country utilises trauma networks.	0.2473	-1.772 to 1.848
β2	Hospital is a major trauma centre/equivalent.	-0.4398	-1.796 to 0.7293
β3	Emergency Department has a paediatric massive transfusion protocol.	-0.4094	-3.520 to 1.763
β4	Massive transfusion protocol includes calcium.	0.1183	-1.148 to 1.276
Odds ratios	Variable	Estimate	95% CI (profile likelihood)
β0	Intercept	7.731	0.8284 to 188.2
β1	Country utilises trauma networks.	1.281	0.1699 to 6.350
β2	Hospital is a major trauma centre/equivalent.	0.6442	0.1659 to 2.074
β3	Emergency Department has a paediatric massive transfusion protocol.	0.664	0.02959 to 5.829
β4	Massive transfusion protocol includes calcium.	1.126	0.3172 to 3.583
Model diagnostics	Degrees of Freedom	AICc
Intercept-only model	98	89.62
Selected model	94	97.57
Area under the ROC curve
Area	0.5474
Std. Error	0.07934
95% confidence interval	0.3919 to 0.7029
P value	0.5493
Classification table	Predicted 0	Predicted 1	Total	% Correctly classified
Observed 0	0	16	16	0
Observed 1	0	83	83	100
Total	0	99	99	83.84
Negative predictive power (%)
Positive predictive power (%)	83.84
Classification cutoff	0.5
Pseudo R squared
Tjur's R squared	0.006678
Hypothesis tests	Statistic	P value	Null hypothesis	Reject Null Hypothesis?	P value summary
Hosmer-Lemeshow	0.4637	0.9983	Selected model is correct	No	ns
Data summary
Rows in table	99
Rows skipped (missing data)	0
Rows analyzed (#observations)	99
Number of 1	83
Number of 0	16
Number of parameter estimates	5
#observations/#parameters	19.8
# of 1/#parameters	16.6
# of 0/#parameters	3.2

## Sheet: Unstable Severe Dose
Dependent variable	If the calcium was severely low (<1.0 mmol/L), would consider a full dose replacement for an unstable polytrauma patient.
Regression type	Logistic regression
Model
Parameter estimates	Variable	Estimate	95% CI (profile likelihood)
β0	Intercept	0.2815	-1.608 to 2.472
β1	Country utilises trauma networks.	0.3795	-1.086 to 1.746
β2	Hospital is a major trauma centre/equivalent.	0.4983	-0.4550 to 1.443
β3	Emergency Department has a paediatric massive transfusion protocol.	-0.5357	-2.664 to 1.261
β4	Massive transfusion protocol includes calcium.	0.7898	-0.1849 to 1.766
Odds ratios	Variable	Estimate	95% CI (profile likelihood)
β0	Intercept	1.325	0.2004 to 11.84
β1	Country utilises trauma networks.	1.462	0.3374 to 5.730
β2	Hospital is a major trauma centre/equivalent.	1.646	0.6344 to 4.233
β3	Emergency Department has a paediatric massive transfusion protocol.	0.5853	0.06970 to 3.530
β4	Massive transfusion protocol includes calcium.	2.203	0.8312 to 5.845
Model diagnostics	Degrees of Freedom	AICc
Intercept-only model	98	120
Selected model	94	124.8
Area under the ROC curve
Area	0.6242
Std. Error	0.06008
95% confidence interval	0.5065 to 0.7420
P value	0.055
Classification table	Predicted 0	Predicted 1	Total	% Correctly classified
Observed 0	0	28	28	0
Observed 1	0	71	71	100
Total	0	99	99	71.72
Negative predictive power (%)
Positive predictive power (%)	71.72
Classification cutoff	0.5
Pseudo R squared
Tjur's R squared	0.03633
Hypothesis tests	Statistic	P value	Null hypothesis	Reject Null Hypothesis?	P value summary
Hosmer-Lemeshow	0.9285	0.9681	Selected model is correct	No	ns
Data summary
Rows in table	99
Rows skipped (missing data)	0
Rows analyzed (#observations)	99
Number of 1	71
Number of 0	28
Number of parameter estimates	5
#observations/#parameters	19.8
# of 1/#parameters	14.2
# of 0/#parameters	5.6

## Sheet: Unstable Mod Replace
Dependent variable	Would consider replacing the calcium if it was moderately low (<1.12mmol/L) for an unstable polytrauma patient.
Regression type	Logistic regression
Model
Parameter estimates	Variable	Estimate	95% CI (profile likelihood)
β0	Intercept	0.8774	-1.222 to 3.942
β1	Country utilises trauma networks.	0.7883	-0.6511 to 2.430
β2	Hospital is a major trauma centre/equivalent.	0.5979	-0.2776 to 1.494
β3	Emergency Department has a paediatric massive transfusion protocol.	-1.715	-4.797 to 0.3313
β4	Massive transfusion protocol includes calcium.	-0.4088	-1.338 to 0.4985
Odds ratios	Variable	Estimate	95% CI (profile likelihood)
β0	Intercept	2.405	0.2946 to 51.52
β1	Country utilises trauma networks.	2.2	0.5214 to 11.36
β2	Hospital is a major trauma centre/equivalent.	1.818	0.7576 to 4.455
β3	Emergency Department has a paediatric massive transfusion protocol.	0.18	0.008254 to 1.393
β4	Massive transfusion protocol includes calcium.	0.6645	0.2625 to 1.646
Model diagnostics	Degrees of Freedom	AICc
Intercept-only model	98	139
Selected model	94	140
Area under the ROC curve
Area	0.6465
Std. Error	0.05533
95% confidence interval	0.5380 to 0.7549
P value	0.0121
Classification table	Predicted 0	Predicted 1	Total	% Correctly classified
Observed 0	22	25	47	46.81
Observed 1	13	39	52	75
Total	35	64	99	61.62
Negative predictive power (%)	62.86
Positive predictive power (%)	60.94
Classification cutoff	0.5
Pseudo R squared
Tjur's R squared	0.07213
Hypothesis tests	Statistic	P value	Null hypothesis	Reject Null Hypothesis?	P value summary
Hosmer-Lemeshow	1.094	0.9818	Selected model is correct	No	ns
Data summary
Rows in table	99
Rows skipped (missing data)	0
Rows analyzed (#observations)	99
Number of 1	52
Number of 0	47
Number of parameter estimates	5
#observations/#parameters	19.8
# of 1/#parameters	10.4
# of 0/#parameters	9.4

## Sheet: Unstable Mod Dose
Dependent variable	If the calcium was moderately low (<1.12 mmol/L) would consider a full dose replacement for an unstable polytrauma patient.
Regression type	Logistic regression
Model
Parameter estimates	Variable	Estimate	95% CI (profile likelihood)
β0	Intercept	-0.1326	-2.143 to 2.112
β1	Country utilises trauma networks.	0.2219	-1.252 to 1.955
β2	Hospital is a major trauma centre/equivalent.	1.104	0.1138 to 2.217
β3	Emergency Department has a paediatric massive transfusion protocol.	-2.013	-4.200 to -0.1691
β4	Massive transfusion protocol includes calcium.	0.5347	-0.4612 to 1.616
Odds ratios	Variable	Estimate	95% CI (profile likelihood)
β0	Intercept	0.8758	0.1173 to 8.263
β1	Country utilises trauma networks.	1.248	0.2860 to 7.061
β2	Hospital is a major trauma centre/equivalent.	3.015	1.121 to 9.176
β3	Emergency Department has a paediatric massive transfusion protocol.	0.1336	0.01500 to 0.8444
β4	Massive transfusion protocol includes calcium.	1.707	0.6305 to 5.033
Model diagnostics	Degrees of Freedom	AICc
Intercept-only model	98	129.4
Selected model	94	127.9
Area under the ROC curve
Area	0.6862
Std. Error	0.05643
95% confidence interval	0.5756 to 0.7968
P value	0.0024
Classification table	Predicted 0	Predicted 1	Total	% Correctly classified
Observed 0	63	2	65	96.92
Observed 1	29	5	34	14.71
Total	92	7	99	68.69
Negative predictive power (%)	68.48
Positive predictive power (%)	71.43
Classification cutoff	0.5
Pseudo R squared
Tjur's R squared	0.1008
Hypothesis tests	Statistic	P value	Null hypothesis	Reject Null Hypothesis?	P value summary
Hosmer-Lemeshow	2.272	0.8931	Selected model is correct	No	ns
Data summary
Rows in table	99
Rows skipped (missing data)	0
Rows analyzed (#observations)	99
Number of 1	34
Number of 0	65
Number of parameter estimates	5
#observations/#parameters	19.8
# of 1/#parameters	6.8
# of 0/#parameters	13
